# Supplementary material for: An Improved Detection and Quantification Method for the Coral Pathogen Vibrio coralliilyticus
Source: PLoS One. 2013 Dec 10;8(12):e81800. doi: 10.1371/journal.pone.0081800 (PMC3858260; doi:10.1371/journal.pone.0081800)
Supplement: Table S1 — (TEX) [file pone.0081800.s001.tex]

\documentclass[a4paper]{article}
\usepackage{pslatex}
\usepackage{parskip}
\usepackage{setspace}
\usepackage{lineno}
\usepackage{pdflscape}
%\usepackage[round,comma,numbers]{natbib}
%\renewcommand{\bibnumfmt}[1]{#1.}
\usepackage{graphicx}

\begin{document}
%\linenumbers
%\def\linenumberfont{\normalfont\small\sffamily}
%\begin{doublespace}

\begin{landscape}
\textbf{Table S1.} List of gene sequence accession numbers used for metalloprotease phylogeny (Figure 2)  

\small
\begin{tabular}{lllll} 
\hline
\centering
Species & Strain & & Accession No.\\ 
 & & Type I & Type II & Type III \\
\hline 
\textit{V. coralliilyticus} & ATCC BAA-450 & ZP\_05886133.1 & ZP\_05886966.1 & ZP\_05885140.1 \\
\textit{V. splendidus} & 12B01 & ZP\_00989149.1 & ZP\_00988992.1 & ZP\_00990032.1 \\
\textit{V. tubiashii} & ATCC 19105 & FJ455121 & NT & NT \\
 & RE22 & EU675309.1 & GQ121132.1 & NT \\
 & ATCC 19109$^T$  & NZ\_AFWI01000145.1 & NA & NA \\
\hline
\end{tabular}

+ NT = Not tested \\
+ NA = Not available \\

Note: \textit{V. tubiashii} ATCC 19106 genome sequence data obtained from Jack Gilbert and Ben Temperton (University of Chicago and Plymouth Marine Laboratory, respectively; Personal Communication)

\end{landscape}

%\end{doublespace}
\end{document}
